# Supplementary material for: Costimulatory molecule‐related lncRNA model as a potential prognostic biomarker in non‐small cell lung cancer
Source: Cancer Med. 2022 Oct 28;12(5):6419–36. doi: 10.1002/cam4.5391 (PMC10028169; doi:10.1002/cam4.5391)
Supplement: Supplementary file 2 — Appendix S1 [file CAM4-12-6419-s002.xlsx]

## Sheet: Sheet1
Patients	Time	Survival	Gender	Age	Stage
P1	287	0	Male	51	Stage III
P2	308	1	Male	63	Stage I
P3	913	0	Female	64	Stage II
P4	365	0	Female	45	Stage III
P5	574	1	Female	35	Stage I
P6	2027	1	Female	68	Stage I
P7	62	1	Female	44	Stage I
P8	845	0	Female	37	Stage I
P9	340	1	Female	56	Stage II
P10	442	0	Female	52	Stage IV
P11	711	0	Female	49	Stage II
P12	522	0	Female	44	Stage III
P13	1126	0	Male	41	Stage II
P14	486	0	Female	43	Stage III
P15	1864	0	Female	74	Stage II
P16	1194	0	Female	78	Stage IV
P17	467	0	Female	35	Stage IV
P18	1293	0	Female	49	Stage IV
P19	455	0	Female	51	Stage IV
P20	912	0	Female	56	Stage III
P21	705	0	Female	49	Stage III
P22	987	1	Female	51	Stage I
P23	628	1	Female	53	Stage I
P24	176	1	Male	45	Stage I
P25	808	1	Female	48	Stage III
P26	761	1	Female	42	Stage II
P27	2515	0	Female	63	Stage III
P28	354	0	Female	64	Stage IV
P29	800	1	Male	49	Stage III
P30	658	0	Male	44	Stage III
P31	882	0	Male	51	Stage II
P32	1147	1	Male	41	Stage I
P33	1653	1	Male	47	Stage II
P34	929	1	Male	39	Stage I
P35	515	0	Male	69	Stage II
P36	281	1	Male	57	Stage III
P37	599	0	Male	48	Stage II
P38	62	0	Male	63	Stage IV
P39	1600	1	Male	47	Stage II
P40	730	0	Male	75	Stage II
P41	1073	1	Male	49	Stage I
P42	415	0	Male	42	Stage IV
P43	547	0	Male	50	Stage III
P44	704	0	Male	53	Stage III
P45	97	1	Male	54	Stage I
P46	800	0	Male	51	Stage II
P47	303	1	Male	51	Stage I
P48	813	0	Male	58	Stage III
P49	22	1	Male	41	Stage I
P50	677	0	Male	63	Stage II
P51	541	0	Male	67	Stage III
P52	701	1	Male	69	Stage II
P53	557	1	Male	61	Unknown
P54	610	0	Male	43	Stage II
P55	457	1	Male	48	Stage II
P56	1369	0	Male	51	Stage III
P57	591	0	Male	39	Stage I
P58	466	0	Male	75	Stage III
P59	476	0	Male	49	Stage III
P60	864	0	Male	51	Stage III
P61	256	0	Male	50	Stage IV
P62	426	0	Male	47	Stage IV
P63	464	1	Male	74	Stage II
P64	38	1	Male	48	Stage II
P65	896	1	Male	51	Stage I
P66	1683	0	Male	63	Stage II
P67	705	0	Male	64	Stage III
P68	189	1	Male	49	Stage II
P69	218	0	Male	44	Stage III
P70	118	1	Male	51	Stage I
P71	1431	0	Male	50	Stage III
P72	977	0	Male	47	Stage II
P73	905	1	Male	41	Stage I
P74	336	1	Male	69	Stage IV
P75	1357	1	Male	50	Stage I
P76	922	1	Male	42	Stage I
P77	225	0	Male	54	Stage IV
P78	888	0	Male	51	Stage III
P79	1026	1	Male	49	Stage II
P80	182	0	Male	58	Stage IV
P81	578	0	Male	41	Stage IV
P82	592	0	Male	48	Stage III
P83	691	1	Male	67	Stage IV
P84	151	0	Male	69	Stage III
P85	670	1	Male	61	Stage IV
P86	728	0	Male	48	Stage III
P87	2616	0	Male	49	Stage I
P88	354	1	Male	51	Stage I
P89	669	0	Male	50	Stage IV
P90	677	1	Male	47	Stage III
P91	351	0	Male	74	Stage II
P92	1043	1	Male	48	Stage I
P93	1621	1	Male	64	Stage I
P94	414	0	Male	63	Stage III
P95	879	1	Male	64	Stage II
P96	2318	1	Male	49	Stage III
P97	1268	1	Male	44	Stage III
P98	670	0	Male	51	Stage II
P99	1531	1	Male	50	Stage I
P100	487	0	Female	47	Stage III
P101	260	1	Female	39	Stage III
P102	600	0	Male	51	Stage II
P103	370	1	Female	45	Stage I
P104	1167	1	Female	53	Stage I
P105	731	1	Female	42	Stage I
P106	409	1	Female	44	Stage II
P107	652	0	Female	56	Stage II
P108	595	0	Female	49	Stage III
P109	1725	1	Female	50	Stage I
P110	260	0	Female	47	Stage IV
P111	171	0	Female	41	Stage III
P112	1632	1	Female	49	Stage I
P113	244	1	Male	44	Stage I
P114	457	1	Female	57	Stage II
P115	210	1	Female	75	Stage I
P116	14	1	Female	54	Stage II
P117	275	1	Female	46	Stage IV
P118	1700	1	Female	35	Stage I
P119	500	1	Female	57	Stage I
P120	1492	1	Female	41	Stage II
P121	488	0	Female	49	Stage III
P122	274	1	Female	51	Stage I
P123	91	1	Female	39	Stage II
